# Supplementary material for: Correlation between Serum 25-Hydroxyvitamin D Level and Peripheral Arterial Stiffness in Chronic Kidney Disease Stage 3–5 Patients
Source: Nutrients. 2022 Jun 11;14(12):2429. doi: 10.3390/nu14122429 (PMC9227485; doi:10.3390/nu14122429)
Supplement: Supplementary file 1 [file nutrients-14-02429-s001.zip]

Archive with 1 entries (1 files):
- nutrients-1746787-supplementary.pdf
